# Supplementary material for: Divergent photochemical ring-replacement of isoxazoles
Source: Nat Commun. 2026 Jan 29;17:2141. doi: 10.1038/s41467-026-68960-w (PMC12957462; doi:10.1038/s41467-026-68960-w)
Supplement: Supplementary file 3 — Source data [file 41467_2026_68960_MOESM3_ESM.xlsx]

## Sheet: STRUCTURES
	2						3						4						20						49
	2a						3a						4a						20a						49a
	Electronic energy: -477.028377326 a.u.						Electronic energy: -477.022826974 a.u.						Electronic energy: -477.025197890 a.u.						Electronic energy: -704.901051707 a.u.						Electronic energy: -744.217687816 a.u.
	Gibbs free energy correction: 0.106694 a.u.						Gibbs free energy correction: 0.106908 a.u.						Gibbs free energy correction: 0.106579 a.u.						Gibbs free energy correction: 0.143568 a.u.						Gibbs free energy correction: 0.169404 a.u.
	O	-1.70101	-1.04178	-0.023112			O	3.1379	-0.649221	-0.066896			O	3.03468	-0.758702	-0.01718			O	-1.0514	2.81118	-0.243059			O	1.11995	-2.53618	0.200049
	N	-3.06215	-0.796543	-0.016312			N	3.15682	0.725541	0.074537			N	1.70179	-1.10467	-0.026244			N	0.24458	2.32275	-0.221106			N	-0.221245	-2.20068	0.18519
	C	-3.18067	0.505068	0.011581			C	1.90576	1.09253	0.111022			C	1.02586	0.021782	-0.000432			C	0.152736	1.01933	-0.113032			C	-0.27762	-0.894303	0.097651
	C	-1.92199	1.1566	0.024112			C	1.00815	-0.014901	-0.000981			C	1.91098	1.14454	0.026098			C	-1.22781	0.61855	-0.066622			C	1.04919	-0.338612	0.056497
	C	-1.02685	0.126511	0.000956			C	1.86513	-1.06909	-0.109565			C	3.14029	0.579747	0.013962			C	-1.90377	1.79804	-0.15312			C	1.86992	-1.43819	0.123267
	H	-4.17591	0.947268	0.022379			H	1.67123	2.14983	0.22307			H	1.66644	2.2011	0.05281			H	-2.96192	2.04739	-0.151231			C	-1.6189	-0.269985	0.04049
	H	-1.71937	2.22214	0.049209			H	1.72674	-2.14126	-0.225669			H	4.15219	0.977951	0.024417			C	1.4011	0.230472	-0.049641			C	-1.90632	0.932575	0.693932
	C	0.435557	0.058963	-0.00021			C	-0.463178	-0.007234	0.001009			C	-0.44962	0.013386	-3.1e-05			C	1.53174	-0.985173	-0.728942			C	-2.64441	-0.940908	-0.638288
	C	1.19026	1.23871	-0.014224			C	-1.18659	-1.20593	0.071895			C	-1.16591	1.21452	-0.015181			C	2.49355	0.740387	0.662038			C	-3.19726	1.45223	0.666101
	C	1.09242	-1.17763	0.013484			C	-1.17089	1.19913	-0.068852			C	-1.15224	-1.19872	0.015103			C	2.73772	-1.67852	-0.693062			H	-1.11722	1.4656	1.21942
	C	2.57897	1.1797	-0.013078			C	-2.57711	-1.19641	0.068422			C	-2.55834	1.20392	-0.014761			H	0.690175	-1.38775	-1.29076			C	-3.93171	-0.415148	-0.668444
	H	0.687512	2.20697	-0.027836			H	-0.656554	-2.15811	0.136902			H	-0.637163	2.16857	-0.028916			C	3.6955	0.040862	0.699713			H	-2.42261	-1.87926	-1.14745
	C	2.48241	-1.2301	0.014096			C	-2.5631	1.20633	-0.069319			C	-2.54197	-1.20592	0.015233			H	2.39256	1.68755	1.19335			C	-4.21181	0.783549	-0.015492
	H	0.510145	-2.09942	0.024547			H	-0.631378	2.14578	-0.129447			H	-0.599065	-2.13831	0.027677			C	3.82028	-1.17034	0.022306			H	-3.41092	2.38985	1.18272
	C	3.22923	-0.053741	0.001211			C	-3.27275	0.00986	-0.001696			C	-3.25029	-0.00443	0.000535			H	2.83181	-2.62421	-1.23024			H	-4.71995	-0.944741	-1.20667
	H	3.15871	2.1045	-0.024053			H	-3.12254	-2.14064	0.124799			H	-3.1052	2.14864	-0.026761			H	4.53874	0.444201	1.26361			H	-5.2217	1.19768	-0.039079
	H	2.98595	-2.19856	0.025203			H	-3.09648	2.15741	-0.125348			H	-3.07768	-2.15712	0.027606			H	4.76309	-1.72022	0.052102			C	1.47238	1.05968	-0.096071
	H	4.32009	-0.097316	0.00206			H	-4.36447	0.016266	-0.002504			H	-4.34209	-0.011407	0.001151			C	-1.83898	-0.705122	0.115229			O	0.736268	2.01929	-0.164907
																			O	-1.23522	-1.7447	0.283454			O	2.80867	1.16153	-0.15944
																			O	-3.17232	-0.627686	0.084775			C	3.32353	2.48951	-0.314258
	2b						3b						4b						C	-3.87821	-1.86403	0.267766			H	4.41366	2.38241	-0.343519
	Electronic energy: -477.064749205 a.u.						Electronic energy: -477.062678094 a.u.						Electronic energy: -477.066594430 a.u.						H	-4.9414	-1.6057	0.213783			H	2.95981	2.94035	-1.2481
	Gibbs free energy correction: 0.106102 a.u.						Gibbs free energy correction: 0.107178 a.u.						Gibbs free energy correction: 0.107560 a.u.						H	-3.61681	-2.57613	-0.52722			H	3.02508	3.12259	0.532918
	O	-1.7318	-1.03881	-0.000593			O	-3.14908	-0.609616	-0.010611			O	-1.72978	1.05423	0.000169			H	-3.63992	-2.30153	1.24718			C	3.33731	-1.64541	0.120402
	N	-3.21659	0.608171	0.000364			N	-1.77479	1.12784	0.017778			N	-1.7956	-1.16176	-0.000221									H	3.7728	-1.28025	-0.819851
	C	-3.02787	-0.669785	-0.000344			C	-3.00121	0.729154	0.010544			C	-1.03622	-0.107691	0.000175									H	3.80602	-1.08268	0.938507
	C	-1.93558	1.14365	0.000619			C	-1.01777	-0.045045	0.000669			C	-3.09095	-0.665129	-0.000117			20b						H	3.55891	-2.71388	0.234428
	C	-1.02267	0.135513	1.6e-05			C	-1.87381	-1.09985	-0.017167			C	-3.046	0.68561	0.000283			Electronic energy: -704.947693716 a.u.
	H	-3.76706	-1.46772	-0.000756			H	-3.90952	1.32744	0.019287			H	-3.96094	-1.31679	-0.000434			Gibbs free energy correction: 0.143565 a.u.
	H	-1.76208	2.21614	0.001265			H	-1.76742	-2.17912	-0.036218			H	-3.7813	1.48386	-0.000792			O	-0.082491	1.55596	-0.000221			49b
	C	0.435433	0.059548	-2.1e-05			C	0.451972	-0.023849	0.001586			C	0.425455	-0.043289	4.4e-05			N	0.425479	-0.604132	0.000524			Electronic energy: -744.263212766 a.u.
	C	1.087	-1.18006	0.000335			C	1.19112	-1.21445	0.01188			C	1.16577	-1.23119	6.8e-05			C	-0.530507	0.269934	0.000213			Gibbs free energy correction: 0.169164 a.u.
	C	1.201	1.23391	-0.000388			C	1.13636	1.19655	-0.00866			C	1.09049	1.1877	-0.000106			C	1.58878	0.148886	0.000282			O	0.174603	1.3867	0.000185
	C	2.47732	-1.24179	0.000363			C	2.58108	-1.18179	0.00947			C	2.55476	-1.18568	5.4e-05			C	1.26835	1.46759	-0.000415			N	-0.249093	-0.78633	-5e-05
	H	0.499513	-2.09877	0.000614			H	0.674575	-2.17621	0.023334			H	0.640592	-2.18688	0.000137			H	1.83289	2.39408	-0.000473			C	0.670768	0.120447	2.8e-05
	C	2.58902	1.16526	-0.000336			C	2.52832	1.22624	-0.010482			C	2.48122	1.22633	-0.000125			C	-1.97449	0.042608	9.3e-05			C	-1.44504	-0.080023	2.5e-05
	H	0.70656	2.2068	-0.000761			H	0.565163	2.12523	-0.015572			H	0.515597	2.11428	-0.000371			C	-2.4614	-1.26959	-0.000712			C	-1.17999	1.26029	0.000156
	C	3.23341	-0.071827	4.2e-05			C	3.25636	0.038666	-0.001994			C	3.21625	0.042336	1.3e-05			C	-2.86979	1.11754	0.000722			C	2.12282	-0.05511	1e-06
	H	2.97324	-2.21445	0.000653			H	3.14297	-2.11798	0.017276			H	3.12657	-2.11555	4e-06			C	-3.83145	-1.50118	-0.000911			C	2.65414	-1.35008	0.000327
	H	3.17395	2.08707	-0.000617			H	3.0479	2.18666	-0.018964			H	2.99472	2.18962	-0.000222			H	-1.75696	-2.10202	-0.001285			C	2.98201	1.04863	-0.000359
	H	4.32393	-0.1223	7.5e-05			H	4.34793	0.062234	-0.003775			H	4.30751	0.075918	0.000134			C	-4.24005	0.877978	0.000556			C	4.03102	-1.53578	0.000289
																			H	-2.49132	2.1401	0.001353			H	1.97507	-2.20324	0.00061
																			C	-4.72358	-0.428972	-0.000261			C	4.35987	0.855349	-0.000393
	2-CI-1						3-CI-1						4-CI-1						H	-4.20676	-2.52611	-0.001603			H	2.56903	2.05766	-0.000622
	Electronic energy: -476.934373694 a.u.						Electronic energy: -476.942729924 a.u.						Electronic energy: -476.923678148 a.u.						H	-4.93524	1.71947	0.00106			C	4.88721	-0.43441	-7e-05
	Gibbs free energy correction: n/a						Gibbs free energy correction: n/a						Gibbs free energy correction: n/a						H	-5.79959	-0.61364	-0.0004			H	4.44028	-2.54754	0.000549
	O	-1.47502	-1.36078	-0.09994			O	-3.08985	-1.07401	-0.128516			O	3.77212	-0.336195	-0.195152			C	2.92062	-0.473573	0.000469			H	5.02641	1.71959	-0.000678
	N	-3.82745	-0.431469	-0.031294			N	-3.10818	1.19589	0.137172			N	1.43655	-1.34992	-0.547139			O	3.1169	-1.67035	0.00156			H	5.96861	-0.583024	-9.8e-05
	C	-3.25935	0.691885	0.058053			C	-1.85026	1.1926	0.13413			C	0.954095	-0.272755	-0.07812			O	3.89021	0.44315	-0.000879			C	-2.72879	-0.804481	-5.8e-05
	C	-1.84448	0.913816	0.073228			C	-1.03206	0.001114	0.003984			C	1.81182	0.785626	0.403071			C	5.23252	-0.065351	-0.000686			O	-2.82895	-2.00893	-0.000148
	C	-0.979558	-0.227116	-0.019177			C	-1.85379	-1.15341	-0.130222			C	3.22565	0.648586	0.30094			H	5.88164	0.817064	0.000301			O	-3.78204	0.026256	-3.1e-05
	H	-3.91202	1.58367	0.133833			H	-1.36019	2.17638	0.252176			H	1.3791	1.67364	0.861238			H	5.41267	-0.673472	0.896716			C	-5.06656	-0.607876	-0.000202
	H	-1.47526	1.93176	0.162356			H	-1.37672	-2.14421	-0.249842			H	3.82865	1.48915	0.704236			H	5.41338	-0.671817	-0.899109			H	-5.79999	0.206223	-0.00088
	C	0.503669	-0.050114	-0.005932			C	0.411902	0.002866	0.003669			C	-0.537381	-0.103109	-0.025361									H	-5.19135	-1.23211	0.895721
	C	1.29567	-1.20465	0.049005			C	1.14111	-1.20342	0.118628			C	-1.35224	-1.20532	0.249742									H	-5.19067	-1.23305	-0.895549
	C	1.12531	1.2042	-0.056876			C	1.14576	1.204	-0.112098			C	-1.11483	1.14397	-0.278334			20-TS1						C	-1.96685	2.51201	0.000297
	C	2.6812	-1.10903	0.060072			C	2.52623	-1.20258	0.113955			C	-2.73522	-1.05588	0.280835			Electronic energy: -704.821305667 a.u.						H	-1.7251	3.11508	-0.888564
	H	0.801051	-2.17524	0.082586			H	0.616297	-2.15149	0.231614			H	-0.896791	-2.17543	0.45224			Gibbs free energy correction: 0.136153 a.u.						H	-3.03656	2.28363	0.000583
	C	2.51398	1.29736	-0.049713			C	2.5321	1.19668	-0.116949			C	-2.49951	1.28627	-0.252332			O	-2.03273	2.77944	-0.428467			H	-1.72466	3.11516	0.888985
	H	0.537182	2.11986	-0.111823			H	0.625477	2.1558	-0.217725			H	-0.485469	2.00458	-0.510869			N	0.216739	2.46259	0.146065
	C	3.29362	0.14393	0.011222			C	3.23074	-0.004451	-0.004495			C	-3.31069	0.188874	0.02948			C	0.060153	1.19824	0.076303
	H	3.28898	-2.01436	0.105782			H	3.06441	-2.14702	0.208521			H	-3.36754	-1.9165	0.505637			C	-1.2665	0.626207	-0.015307			49-TS1
	H	2.9895	2.27845	-0.092499			H	3.07454	2.13852	-0.212589			H	-2.9452	2.26145	-0.455337			C	-2.30308	1.59307	-0.229431			Electronic energy: -744.133866575 a.u.
	H	4.38253	0.220794	0.019056			H	4.32193	-0.007492	-0.007841			H	-4.39575	0.304542	0.054524			H	-3.35275	1.2624	-0.1397			Gibbs free energy correction: 0.162642 a.u.
																			C	1.33589	0.405772	0.007986			O	1.99973	-2.52573	-0.451082
																			C	2.2935	0.571302	1.00977			N	-0.216785	-2.45684	0.086828
	2-CI-2						3-CI-2						4-CI-2						C	1.60317	-0.418363	-1.08932			C	-0.174172	-1.17837	0.076738
	Electronic energy: -476.916411449 a.u.						Electronic energy: -476.925097677 a.u.						Electronic energy: -476.923678148 a.u.						C	3.50927	-0.104651	0.925402			C	1.08633	-0.472402	0.04026
	Gibbs free energy correction: n/a						Gibbs free energy correction: n/a						Gibbs free energy correction: n/a						H	2.08109	1.21973	1.8608			C	2.22933	-1.33777	-0.198604
	O	-1.40561	1.46024	-0.235824			O	-3.07938	-1.26487	0.013644			O	2.64861	1.48865	-0.244563			C	2.82204	-1.08064	-1.17236			C	-1.50918	-0.494031	-0.01694
	N	-3.20953	-0.793642	0.184225			N	-1.67817	1.22011	-0.016451			N	1.82623	-1.00195	0.87069			H	0.857235	-0.539212	-1.87633			C	-2.53409	-0.869791	0.853805
	C	-3.92026	0.224562	-0.096738			C	-2.90853	1.45504	-0.018503			C	0.699984	-0.667506	0.481735			C	3.77539	-0.927944	-0.164538			C	-1.75837	0.449326	-1.01849
	C	-1.85244	-0.812236	0.180219			C	-1.06087	-0.018575	-0.000924			C	2.80661	-0.852486	-0.134451			H	4.25203	0.018896	1.71569			C	-3.79568	-0.291389	0.735647
	C	-0.966432	0.326373	-0.051082			C	-1.85625	-1.23969	0.019988			C	3.21151	0.457312	-0.593479			H	3.03	-1.72338	-2.02988			H	-2.33745	-1.60877	1.63153
	H	-5.02522	0.122975	-0.02881			H	-3.28567	2.49762	-0.03302			H	3.2857	-1.76258	-0.503434			H	4.72947	-1.45434	-0.232295			C	-3.02152	1.01786	-1.1368
	H	-1.41929	-1.78531	0.408668			H	-1.28437	-2.18806	0.048818			H	4.07971	0.47047	-1.28383			C	-1.55954	-0.807239	0.170308			H	-0.96411	0.734053	-1.71099
	C	0.508756	0.079607	-0.016829			C	0.370275	-0.02884	-0.000343			C	-0.584311	-0.326832	0.240886			O	-0.733473	-1.66329	0.412672			C	-4.04157	0.65128	-0.258816
	C	1.33925	1.20088	0.114188			C	1.12909	-1.22829	-0.017871			C	-1.5478	-1.28853	-0.227016			O	-2.86506	-1.05832	0.04834			H	-4.59039	-0.582605	1.42479
	C	1.0919	-1.18888	-0.137188			C	1.07948	1.19928	0.015998			C	-1.02111	1.03165	0.436328			C	-3.26123	-2.42507	0.241244			H	-3.21146	1.7529	-1.92107
	C	2.72019	1.05985	0.141972			C	2.51121	-1.19027	-0.017597			C	-2.84707	-0.898907	-0.458732			H	-4.34899	-2.43531	0.113766			H	-5.03105	1.10273	-0.352468
	H	0.874856	2.1835	0.196626			H	0.637948	-2.19865	-0.035688			H	-1.23486	-2.3197	-0.390948			H	-2.78037	-3.07111	-0.506182			C	1.15248	0.974058	0.351927
	C	2.47739	-1.32761	-0.121508			C	2.46166	1.22468	0.017596			C	-2.33424	1.36838	0.197306			H	-2.98909	-2.76254	1.25097			O	0.335881	1.55842	1.02875
	H	0.477682	-2.08003	-0.266261			H	0.510488	2.1269	0.028551			H	-0.298857	1.77618	0.76979									O	2.21785	1.56904	-0.194412
	C	3.29291	-0.207327	0.023038			C	3.18511	0.031727	0.001202			C	-3.26533	0.422146	-0.249123									C	2.37445	2.96211	0.110551
	H	3.35559	1.94018	0.25433			H	3.0745	-2.12431	-0.032583			H	-3.56421	-1.64325	-0.812348			20-TS2						H	3.29466	3.27382	-0.395563
	H	2.92188	-2.31874	-0.224801			H	2.98608	2.18128	0.030899			H	-2.64963	2.40192	0.358158			Electronic energy: -704.843314597 a.u.						H	1.51673	3.53653	-0.26585
	H	4.37854	-0.320412	0.040832			H	4.27619	0.053068	0.001756			H	-4.29978	0.710091	-0.436435			Gibbs free energy correction: 0.136473 a.u.						H	2.46331	3.11227	1.19547
																			O	0.286324	2.62087	-0.162948			C	3.64967	-0.863019	-0.064284
																			N	0.545477	0.36885	1.61192			H	3.89769	-0.214661	-0.91656
	2-TS1						3-TS1						4-TS1						C	-0.468562	0.167469	1.01485			H	3.79496	-0.271793	0.849283
	Electronic energy: -476.955041008 a.u.						Electronic energy: -476.954806000 a.u.						Electronic energy: -476.947385695 a.u.						C	1.43035	0.632609	0.407565			H	4.31077	-1.73766	-0.062428
	Gibbs free energy correction: 0.100642 a.u.						Gibbs free energy correction: 0.100970 a.u.						Gibbs free energy correction: 0.100641 a.u.						C	1.2327	1.82588	-0.305685
	O	-1.54201	-1.26229	-0.136846			O	-3.09758	-1.01483	-0.126896			O	3.56391	-0.427803	-0.351029			H	2.03072	2.02696	-1.05139
	N	-3.62626	-0.546977	0.223297			N	-3.12517	1.12469	0.140905			N	1.50174	-1.32128	-0.311649			C	-1.69872	-0.117526	0.417636			49-TS2
	C	-3.22069	0.650022	0.057327			C	-1.86349	1.15494	0.243102			C	0.981255	-0.20628	0.049064			C	-2.08856	-1.46424	0.262783			Electronic energy: -744.148465400 a.u.
	C	-1.85489	1.00594	-0.075787			C	-1.0271	0.000262	0.006095			C	1.83417	0.896627	0.402168			C	-2.5195	0.945617	-0.01057			Gibbs free energy correction: 0.162489 a.u.
	C	-0.998226	-0.135525	-0.117032			C	-1.86061	-1.11769	-0.249306			C	3.19956	0.629224	0.202236			C	-3.31423	-1.73633	-0.316898			O	0.104787	2.28375	0.387289
	H	-3.9958	1.42816	-0.06408			H	-1.4184	2.08984	0.623111			H	1.45827	1.83109	0.814078			H	-1.42701	-2.26202	0.601045			N	0.365131	-0.170388	1.65755
	H	-1.53178	2.04169	-0.134863			H	-1.43317	-2.04699	-0.662972			H	3.954	1.32251	0.618422			C	-3.74236	0.646861	-0.585405			C	-0.647081	-0.137857	1.02929
	C	0.484817	-0.025328	-0.049268			C	0.428242	0.002873	0.007542			C	-0.509108	-0.071744	0.025586			H	-2.17265	1.97093	0.10864			C	1.31484	0.293959	0.553235
	C	1.23957	-1.20446	-0.016882			C	1.14868	-1.19296	0.19267			C	-1.30778	-1.20533	0.217249			C	-4.13444	-0.685113	-0.736077			C	1.12778	1.63549	0.10598
	C	1.14134	1.21108	-0.021173			C	1.15215	1.19531	-0.178901			C	-1.11438	1.16859	-0.200435			H	-3.63854	-2.7694	-0.444922			C	-1.89298	-0.232351	0.389826
	C	2.62642	-1.14961	0.044364			C	2.53723	-1.19373	0.180833			C	-2.69376	-1.09724	0.184885			H	-4.39566	1.45198	-0.922788			C	-2.37933	-1.50701	0.035412
	H	0.723433	-2.16434	-0.041734			H	0.614854	-2.13015	0.358948			H	-0.83709	-2.17144	0.405035			H	-5.10048	-0.910261	-1.1922			C	-2.63177	0.93704	0.128249
	C	2.53043	1.26216	0.036723			C	2.54091	1.18958	-0.184945			C	-2.50215	1.2706	-0.232471			C	2.42295	-0.383287	0.201169			C	-3.61842	-1.60111	-0.573762
	H	0.576968	2.14326	-0.044507			H	0.6218	2.13687	-0.33107			H	-0.504622	2.05749	-0.366521			O	2.49323	-1.4296	0.834284			H	-1.78163	-2.39378	0.247352
	C	3.27477	0.084667	0.070655			C	3.24054	-0.003831	-0.007153			C	-3.29379	0.140544	-0.039648			O	3.29142	-0.069722	-0.782396			C	-3.87109	0.817421	-0.479119
	H	3.20629	-2.07406	0.069022			H	3.07699	-2.13126	0.327208			H	-3.30909	-1.98521	0.341148			C	4.31227	-1.03943	-1.0396			H	-2.19921	1.9002	0.392379
	H	3.03478	2.22982	0.05746			H	3.08324	2.12525	-0.333564			H	-2.96708	2.2418	-0.411896			H	4.91296	-0.624765	-1.85745			C	-4.35912	-0.443469	-0.826567
	H	4.36474	0.128976	0.116822			H	4.33219	-0.006231	-0.012446			H	-4.38203	0.225183	-0.062308			H	4.94073	-1.19274	-0.150556			H	-4.01438	-2.57754	-0.854026
																			H	3.87236	-2.00007	-1.34397			H	-4.46096	1.70986	-0.690246
																									H	-5.33578	-0.527336	-1.30694
	2-TS2						3-TS2						4-TS2												C	2.26039	-0.73882	0.231064
	Electronic energy: -476.956940654 a.u.						Electronic energy: -476.961754921 a.u.						Electronic energy: -476.927575138 a.u.						C20						O	2.2222	-1.87661	0.674233
	Gibbs free energy correction: 0.098613 a.u.						Gibbs free energy correction: 0.099531 a.u.						Gibbs free energy correction: 0.100537 a.u.						Electronic energy: -704.884814228 a.u.						O	3.22095	-0.335925	-0.635772
	O	-1.3707	1.54542	0.001111			O	3.20517	-1.09272	-0.211917			O	-3.76916	0.333568	0.284696			Gibbs free energy correction: 0.137668 a.u.						C	4.18135	-1.33246	-0.983059
	N	-3.82943	-0.156835	0.75466			N	2.09859	1.49206	1.0174			N	-1.5618	1.3505	0.189493			O	0.915131	2.77381	-0.922359			H	4.87287	-0.848194	-1.68319
	C	-3.34254	-0.460239	-0.356155			C	1.83561	1.32573	-0.186898			C	-0.919208	0.300647	0.004535			N	0.454201	1.20382	1.42803			H	4.72927	-1.68295	-0.096307
	C	-1.88551	-0.703639	-0.310417			C	1.12274	0.018799	-0.179417			C	-1.82832	-0.766852	-0.448872			C	-0.223695	0.589961	0.581187			H	3.70036	-2.1957	-1.46576
	C	-0.954055	0.384994	-0.096006			C	1.98107	-1.1554	-0.22911			C	-3.18645	-0.685517	-0.102005			C	1.18566	0.694156	0.166713			C	2.2066	2.28986	-0.729178
	H	-3.94409	-0.606082	-1.27061			H	2.07511	1.96999	-1.04709			H	-1.45423	-1.46702	-1.1994			C	1.55356	1.74729	-0.81578			H	3.20206	2.17695	-0.281015
	H	-1.55427	-1.74086	-0.378943			H	1.47535	-2.13515	-0.336887			H	-3.71526	-1.66458	-0.112571			H	2.44219	1.54553	-1.44685			H	2.25005	1.82561	-1.72523
	C	0.512582	0.101489	-0.040237			C	-0.317926	-0.033728	-0.080887			C	0.559975	0.127371	0.004138			C	-1.528	0.092498	0.21124			H	1.95081	3.35178	-0.834084
	C	1.38678	1.19563	-0.059192			C	-1.00458	-1.23304	0.215093			C	1.39821	1.23694	-0.139311			C	-2.62026	0.30224	1.06361
	C	1.04069	-1.19234	0.04192			C	-1.08162	1.13419	-0.301211			C	1.09451	-1.14884	0.171184			C	-1.68633	-0.593685	-0.996651
	C	2.76096	1.00219	-0.004193			C	-2.39001	-1.25735	0.272316			C	2.77632	1.05948	-0.125351			C	-3.87024	-0.178906	0.699476			C49
	H	0.969529	2.20103	-0.119737			H	-0.452167	-2.15115	0.412596			H	0.965693	2.2297	-0.27188			H	-2.47958	0.839816	2.00269			Electronic energy: -744.196479954 a.u.
	C	2.41815	-1.38408	0.102945			C	-2.46642	1.10106	-0.24027			C	2.47653	-1.31783	0.189235			C	-2.94225	-1.07117	-1.35268			Gibbs free energy correction: 0.163727 a.u.
	H	0.387071	-2.06407	0.071987			H	-0.577443	2.07647	-0.521236			H	0.43146	-2.00643	0.298337			H	-0.82411	-0.747162	-1.64763			O	-0.73273	-2.63354	0.395031
	C	3.27979	-0.290124	0.077251			C	-3.12793	-0.0945	0.044453			C	3.31612	-0.216644	0.038509			C	-4.0303	-0.863946	-0.50638			N	-0.266085	-0.780862	-1.71795
	H	3.43287	1.86231	-0.023971			H	-2.90261	-2.19269	0.504075			H	3.43474	1.92189	-0.243514			H	-4.7266	-0.020532	1.3569			C	0.390191	-0.394102	-0.72993
	H	2.81962	-2.39664	0.172162			H	-3.03718	2.01456	-0.4163			H	2.89797	-2.31569	0.322433			H	-3.07429	-1.607	-2.29392			C	-1.04616	-0.466826	-0.423826
	H	4.35978	-0.444446	0.122104			H	-4.21813	-0.119253	0.093954			H	4.39934	-0.352379	0.050211			H	-5.01567	-1.24001	-0.788609			C	-1.51747	-1.71055	0.297302
																			C	2.06155	-0.491562	0.395161			C	1.70708	-0.061706	-0.231187
																			O	1.8666	-1.30699	1.27082			C	2.8211	-0.189472	-1.07083
	2-TS3						3-TS3						4-TS3						O	3.06977	-0.551972	-0.470063			C	1.85681	0.388238	1.08387
	Electronic energy: -476.927732945 a.u.						Electronic energy: -476.928184457 a.u.						Electronic energy: -476.949039089 a.u.						C	3.95702	-1.67433	-0.327804			C	4.08182	0.134695	-0.588151
	Gibbs free energy correction: 0.099878 a.u.						Gibbs free energy correction: 0.099721 a.u.						Gibbs free energy correction: 0.099456 a.u.						H	4.70869	-1.55585	-1.11557			H	2.68762	-0.541339	-2.09502
	O	1.55605	1.32211	-0.250392			O	-3.21021	-0.9586	-0.121368			O	2.17431	1.56255	-0.06218			H	4.43249	-1.66072	0.66239			C	3.12281	0.711676	1.559
	N	3.31078	-0.782394	-0.279314			N	-1.70752	1.40372	-0.188637			N	1.89535	-1.21239	0.82688			H	3.40525	-2.61491	-0.461278			H	0.979059	0.482093	1.72534
	C	3.35706	0.305877	0.215959			C	-2.53079	1.11657	0.619649			C	0.838584	-0.740206	0.529171									C	4.23208	0.584772	0.724621
	C	1.85681	-0.901	0.206943			C	-1.07577	-0.005588	-0.155381			C	2.69497	-0.736791	-0.365995									H	4.95391	0.03786	-1.23667
	C	1.02526	0.177545	-0.024183			C	-1.97249	-1.05566	-0.324499			C	2.8015	0.61549	-0.613121			I20						H	3.24573	1.06398	2.58424
	H	3.83142	1.12741	0.749696			H	-3.23852	1.18041	1.4441			H	3.20561	-1.53924	-0.891677			Electronic energy: -704.849223311 a.u.						H	5.22515	0.839117	1.09992
	H	1.65913	-1.85931	0.676266			H	-1.54239	-2.00523	-0.693536			H	3.57124	0.840997	-1.38809			Gibbs free energy correction: 0.137454 a.u.						C	-1.80479	0.824661	-0.498679
	C	-0.454755	0.039632	-0.009475			C	0.375929	-0.009037	-0.049798			C	-0.47859	-0.34549	0.254791			O	-2.54992	-2.65288	0.000478			O	-1.64937	1.63813	-1.37801
	C	-1.2322	1.20144	0.048447			C	1.06537	-1.21444	0.187282			C	-1.40427	-1.31598	-0.181419			N	0.619672	-2.28973	-0.000123			O	-2.63014	0.999158	0.536509
	C	-1.09299	-1.20643	-0.057855			C	1.13027	1.16611	-0.200479			C	-0.854643	0.999778	0.432833			C	-0.155963	-1.33564	-0.000127			C	-3.36949	2.22878	0.542742
	C	-2.62134	1.12187	0.058545			C	2.45368	-1.24172	0.224899			C	-2.70953	-0.929081	-0.428383			C	-1.34428	-0.619155	-0.000166			H	-3.98933	2.19749	1.44566
	H	-0.731785	2.16932	0.088533			H	0.507155	-2.13817	0.347643			H	-1.08452	-2.3501	-0.312021			C	-2.54025	-1.42335	-0.000262			H	-2.68601	3.08837	0.577562
	C	-2.48136	-1.28482	-0.037813			C	2.52039	1.13233	-0.1448			C	-2.16859	1.36233	0.186878			H	-3.48897	-0.848185	0.000394			H	-4.00192	2.30365	-0.352589
	H	-0.502782	-2.12131	-0.128485			H	0.619492	2.11664	-0.357827			H	-0.102241	1.72157	0.743876			C	1.43679	-0.947248	-2.5e-05			C	-2.91749	-1.80978	0.827251
	C	-3.24884	-0.121602	0.019008			C	3.19293	-0.069832	0.06104			C	-3.08771	0.403332	-0.241996			C	1.91346	-0.448776	1.2285			H	-3.03189	-1.1537	1.70175
	H	-3.21774	2.03537	0.10209			H	2.96495	-2.19059	0.401609			H	-3.44084	-1.6646	-0.764947			C	1.91359	-0.44868	-1.22846			H	-3.64929	-1.47357	0.078536
	H	-2.96912	-2.26072	-0.077254			H	3.08304	2.06082	-0.264173			H	-2.48108	2.39827	0.322608			C	2.85435	0.56427	1.21951			H	-3.11151	-2.85016	1.11556
	H	-4.33883	-0.185946	0.03003			H	4.28333	-0.093476	0.106095			H	-4.12043	0.699104	-0.437014			H	1.52745	-0.864704	2.15964
																			C	2.85448	0.564366	-1.2193
																			H	1.52768	-0.864535	-2.15968
	2-TS4						3-TS4						4-TS4						C	3.31809	1.06652	0.000154
	Electronic energy: -476.985907182 a.u.						Electronic energy: -476.984298692 a.u.						Electronic energy: -476.996101522 a.u.						H	3.23276	0.968758	2.15858
	Gibbs free energy correction: 0.100663 a.u.						Gibbs free energy correction: 0.101114 a.u.						Gibbs free energy correction: 0.101786 a.u.						H	3.23299	0.968926	-2.15829
	O	1.54962	-1.27706	-0.059825			O	-3.15987	-1.07259	0.027979			O	-2.19319	1.29102	0.532062			H	4.06002	1.86766	0.000225
	N	3.11551	0.681861	0.035555			N	-1.77876	1.05378	-0.026818			N	-1.86136	-1.06702	-0.406565			C	-1.33492	0.835738	-0.000114
	C	3.78398	-0.281209	-0.00263			C	-2.88252	1.43441	-0.032923			C	-0.793197	-0.592141	-0.244229			O	-0.342582	1.54685	-3.7e-05
	C	1.80802	1.02512	0.043966			C	-1.03303	-0.087208	-0.002455			C	-3.15858	-0.699916	-0.200464			O	-2.57947	1.34518	-0.000143
	C	1.0088	-0.142094	-0.01216			C	-1.91864	-1.19311	0.02973			C	-3.22009	0.60599	0.29699			C	-2.66965	2.77459	-8.5e-05
	H	4.56276	-1.03162	-0.045976			H	-3.83144	1.95482	-0.045087			H	-3.97513	-1.3662	-0.453464			H	-3.74187	3.00156	-0.000121
	H	1.51518	2.06516	0.103329			H	-1.45843	-2.19816	0.060667			H	-4.22917	1.02518	0.477746			H	-2.19316	3.19485	0.8969
	C	-0.483892	-0.031638	-0.007017			C	0.425614	-0.043709	-0.002701			C	0.587124	-0.277456	-0.126116			H	-2.19308	3.19493	-0.896994
	C	-1.23668	-1.2102	0.024745			C	1.19464	-1.21995	-0.029097			C	1.49598	-1.27981	0.250864
	C	-1.15172	1.19844	-0.034361			C	1.10438	1.18608	0.023607			C	1.02778	1.02879	-0.390614
	C	-2.62701	-1.1639	0.033842			C	2.58399	-1.16145	-0.023759			C	2.84626	-0.969733	0.340348
	H	-0.712872	-2.16593	0.04279			H	0.705189	-2.19451	-0.057221			H	1.13713	-2.2877	0.461369
	C	-2.54237	1.24435	-0.026509			C	2.49443	1.2374	0.025877			C	2.3783	1.3248	-0.2712
	H	-0.591887	2.13349	-0.067561			H	0.53154	2.11567	0.043711			H	0.303368	1.79336	-0.669614
	C	-3.28429	0.064566	0.008673			C	3.24701	0.06485	0.00373			C	3.28715	0.328605	0.08575
	H	-3.20125	-2.09223	0.06022			H	3.15653	-2.09148	-0.043733			H	3.55914	-1.74608	0.622294
	H	-3.05098	2.21012	-0.049499			H	2.99381	2.20866	0.046737			H	2.72619	2.34059	-0.465086
	H	-4.37551	0.103865	0.015119			H	4.33778	0.105393	0.006769			H	4.34916	0.566963	0.168249
	C2						C3						C4
	Electronic energy: -477.002893029 a.u.						Electronic energy: -476.992435494 a.u.						Electronic energy: -477.007165512 a.u.
	Gibbs free energy correction: 0.102943 a.u.						Gibbs free energy correction: 0.101422 a.u.						Gibbs free energy correction: 0.102354 a.u.
	O	-1.39352	1.59379	-0.075915			O	3.21369	-1.01009	-0.357704			O	-2.96019	0.494395	-1.34954
	N	-3.36392	-0.252904	0.66718			N	1.84484	0.947417	1.15758			N	-1.73033	-1.45418	0.401937
	C	-3.29495	-0.477867	-0.554617			C	1.84712	1.47149	0.029837			C	-0.875093	-0.541893	0.42868
	C	-1.99664	-0.667089	0.08597			C	1.18039	0.16676	-0.012895			C	-2.1913	-0.045229	0.830866
	C	-0.999398	0.436482	-0.000641			C	2.00829	-0.970037	-0.498771			C	-3.01881	0.685531	-0.150286
	H	-3.89766	-0.48161	-1.46298			H	2.17672	2.36444	-0.503567			H	-2.42912	0.100011	1.88821
	H	-1.66074	-1.67304	0.333862			H	1.46443	-1.78257	-1.02727			H	-3.7165	1.43999	0.279273
	C	0.458866	0.125724	0.002847			C	-0.306279	0.044447	-0.022652			C	0.51844	-0.223946	0.203614
	C	1.35641	1.20207	0.01363			C	-0.91924	-1.16639	0.319601			C	1.40813	-1.22538	-0.207481
	C	0.960178	-1.18164	-0.015931			C	-1.11093	1.13672	-0.360738			C	0.96684	1.08581	0.398926
	C	2.72634	0.978255	0.012752			C	-2.30694	-1.2813	0.318977			C	2.74325	-0.909799	-0.420288
	H	0.958456	2.21708	0.024804			H	-0.308193	-2.02649	0.601954			H	1.04501	-2.24369	-0.356483
	C	2.33454	-1.4041	-0.022402			C	-2.49833	1.02346	-0.358032			C	2.30565	1.39384	0.183392
	H	0.287552	-2.03869	-0.033716			H	-0.647444	2.0885	-0.631079			H	0.261248	1.8545	0.718827
	C	3.21787	-0.327654	-0.005403			C	-3.1002	-0.187143	-0.020046			C	3.19113	0.39804	-0.225161
	H	3.41701	1.82349	0.02527			H	-2.77122	-2.23136	0.590994			H	3.44124	-1.68511	-0.740649
	H	2.71658	-2.4263	-0.040215			H	-3.11269	1.88561	-0.62516			H	2.66064	2.41468	0.333938
	H	4.29515	-0.505999	-0.007196			H	-4.18832	-0.277284	-0.018973			H	4.24192	0.641907	-0.393952
	L2						L3						L4
	Electronic energy: -476.963424136 a.u.						Electronic energy: -476.966104670 a.u.						Electronic energy: -476.955814810 a.u.
	Gibbs free energy correction: 0.099472 a.u.						Gibbs free energy correction: 0.100768 a.u.						Gibbs free energy correction: 0.099392 a.u.
	O	1.42833	-1.41791	-0.045743			O	3.05538	-1.2393	-0.179331			O	-3.86365	0.292148	-0.184867
	N	3.93497	-0.378469	-0.022899			N	3.05848	1.38872	0.169147			N	-1.39258	1.42532	-0.498191
	C	3.29272	0.709919	0.028429			C	1.81038	1.24868	0.224899			C	-0.935284	0.316401	-0.076347
	C	1.85933	0.868865	0.039922			C	1.05815	0.006532	0.013846			C	-1.82139	-0.748099	0.372063
	C	0.961243	-0.277375	-0.007373			C	1.83077	-1.20688	-0.202883			C	-3.2579	-0.668939	0.279753
	H	3.88552	1.64478	0.068795			H	1.22763	2.15001	0.492453			H	-1.383	-1.63959	0.823692
	H	1.47623	1.88632	0.093402			H	1.25936	-2.12812	-0.429637			H	-3.80628	-1.55418	0.664521
	C	-0.517978	-0.066505	-0.002392			C	-0.383259	0.002333	0.007939			C	0.550364	0.113479	-0.024459
	C	-1.33484	-1.20464	0.024871			C	-1.11421	-1.19856	0.193912			C	1.38703	1.20432	0.23485
	C	-1.11472	1.19999	-0.028649			C	-1.1202	1.1972	-0.184185			C	1.10982	-1.14497	-0.262926
	C	-2.71772	-1.08159	0.029314			C	-2.49935	-1.19645	0.188267			C	2.7671	1.03446	0.262962
	H	-0.865065	-2.18812	0.043614			H	-0.592156	-2.13677	0.377277			H	0.949392	2.1851	0.426585
	C	-2.50142	1.32132	-0.026668			C	-2.50534	1.18671	-0.198288			C	2.49228	-1.30883	-0.238748
	H	-0.50961	2.10561	-0.055373			H	-0.600594	2.13962	-0.355287			H	0.469152	-2.00038	-0.483805
	C	-3.30441	0.183917	0.003492			C	-3.20412	-0.007437	-0.010546			C	3.32246	-0.22202	0.02623
	H	-3.34372	-1.97553	0.052641			H	-3.03894	-2.13178	0.346559			H	3.41308	1.88851	0.475014
	H	-2.95625	2.31316	-0.048978			H	-3.04896	2.11894	-0.360908			H	2.9222	-2.29387	-0.42971
	H	-4.39177	0.282954	0.006467			H	-4.29562	-0.011255	-0.017614			H	4.40586	-0.354878	0.049706
	N2						N3						N4
	Electronic energy: -476.995215168 a.u.						Electronic energy: -476.990713031 a.u.						Electronic energy: -477.004717560 a.u.
	Gibbs free energy correction: 0.100187 a.u.						Gibbs free energy correction: 0.099356 a.u.						Gibbs free energy correction: 0.100067 a.u.
	O	-1.36167	1.52045	0.000325			O	3.17093	-1.27442	-0.096228			O	-3.25565	1.4099	-0.000713
	N	-3.13702	-0.485459	-0.000135			N	1.79775	1.01351	0.081752			N	-1.70117	-0.850379	0.000462
	C	-4.24153	-0.150026	1.8e-05			C	2.49614	1.92881	0.144809			C	-0.571304	-0.595152	0.000679
	C	-1.82366	-0.769539	-0.000272			C	1.09972	-0.144332	0.001785			C	-3.04786	-0.943469	0.000155
	C	-0.945588	0.342631	6.5e-05			C	1.9315	-1.29163	-0.103872			C	-3.75739	0.269266	-0.000403
	H	-5.28368	0.139848	7.7e-05			H	3.13306	2.80241	0.205071			H	-3.4885	-1.93661	0.000682
	H	-1.56318	-1.82236	-0.000628			H	1.38819	-2.25396	-0.209531			H	-4.86381	0.139001	-0.000529
	C	0.537087	0.085542	4.8e-05			C	-0.36565	-0.078999	0.001639			C	0.810351	-0.264504	0.000345
	C	1.3883	1.19559	-0.000142			C	-1.14697	-1.24261	0.119247			C	1.78525	-1.27248	-0.000271
	C	1.10128	-1.19578	0.000185			C	-1.03586	1.15082	-0.113251			C	1.17189	1.09156	0.000656
	C	2.76981	1.03447	-0.000179			C	-2.5356	-1.17277	0.107406			C	3.12589	-0.910947	-0.000589
	H	0.945155	2.19155	-0.000249			H	-0.669803	-2.21654	0.232145			H	1.48656	-2.321	-0.00048
	C	2.48375	-1.35834	0.000138			C	-2.42597	1.21372	-0.115692			C	2.51815	1.43036	0.000269
	H	0.468999	-2.08392	0.000318			H	-0.463204	2.0755	-0.206978			H	0.394711	1.85687	0.001143
	C	3.32224	-0.245016	-3.1e-05			C	-3.18892	0.053432	-0.009224			C	3.49419	0.434251	-0.000363
	H	3.41969	1.91203	-0.000335			H	-3.11509	-2.09413	0.199429			H	3.89132	-1.68867	-0.001057
	H	2.90903	-2.36393	0.000257			H	-2.91602	2.18573	-0.206397			H	2.80729	2.48245	0.000471
	H	4.40636	-0.375775	-7.3e-05			H	-4.27928	0.103139	-0.013267			H	4.55068	0.708092	-0.000644
